# Supplementary material for: Ovarian Cancer-Associated Ascites Have High Proportions of Cytokine-Responsive CD56bright NK Cells
Source: Cells. 2021 Jul 6;10(7):1702. doi: 10.3390/cells10071702 (PMC8306021; doi:10.3390/cells10071702)
Supplement: Supplementary file 1 [file cells-10-01702-s001.zip]

Archive with 1 entries (1 files):
- cells-1215653-supplementary.pdf
